# Supplementary material for: “What else to say?”–Primary health care in times of COVID-19 from the perspective of German general practitioners: An exploratory analysis of the open text field in the PRICOV-19 study
Source: PLoS One. 2023 Mar 17;18(3):e0282504. doi: 10.1371/journal.pone.0282504 (PMC10022805; doi:10.1371/journal.pone.0282504)
Supplement: S5 File — (SPS) [file pone.0282504.s005.sps]

* Encoding: UTF-8.

***Pricov-19***

*Häufigkeiten // Sample // Feedback Open text field (offenes Antwortfeld): 83 Feedbacks*

FREQUENCIES Variables=my_first_instrument_complete
 /STATISTICS=STDDEV MINIMUM MAXIMUM MEAN MEDIAN SUM SKEWNESS SESKEW 
  /ORDER=ANALYSIS.

FREQUENCIES Variables=week_survey
 /STATISTICS=STDDEV MINIMUM MAXIMUM MEAN MEDIAN SUM SKEWNESS SESKEW 
  /ORDER=ANALYSIS.


FREQUENCIES VARIABLES=participant_function 
  /STATISTICS=STDDEV MINIMUM MAXIMUM MEAN MEDIAN SUM SKEWNESS SESKEW 
  /ORDER=ANALYSIS.


FREQUENCIES VARIABLES=participant_experience_cat_5yrs
  /STATISTICS=STDDEV MINIMUM MAXIMUM MEAN MEDIAN SUM SKEWNESS SESKEW 
  /ORDER=ANALYSIS.


FREQUENCIES VARIABLES=pcp_location
  /STATISTICS=STDDEV MINIMUM MAXIMUM MEAN MEDIAN SUM SKEWNESS SESKEW 
  /ORDER=ANALYSIS.


FREQUENCIES VARIABLES=pcp_patients
  /STATISTICS=STDDEV MINIMUM MAXIMUM MEAN MEDIAN SUM SKEWNESS SESKEW 
  /ORDER=ANALYSIS.


FREQUENCIES VARIABLES=Pcp_staff_paid pcp_staff_unpaid
  /STATISTICS=STDDEV MINIMUM MAXIMUM MEAN MEDIAN SUM SKEWNESS SESKEW 
  /ORDER=ANALYSIS.


FREQUENCIES VARIABLES=pcp_staff_gp
  /STATISTICS=STDDEV MINIMUM MAXIMUM MEAN MEDIAN SUM SKEWNESS SESKEW 
  /ORDER=ANALYSIS.


FREQUENCIES VARIABLES=pcp_gp_statute___3 pcp_gp_statute___4
  /STATISTICS=STDDEV MINIMUM MAXIMUM MEAN MEDIAN SUM SKEWNESS SESKEW 
  /ORDER=ANALYSIS.


FREQUENCIES VARIABLES=pcp_gp_statute___1 pcp_gp_statute___2
  /STATISTICS=STDDEV MINIMUM MAXIMUM MEAN MEDIAN SUM SKEWNESS SESKEW 
  /ORDER=ANALYSIS.


FREQUENCIES VARIABLES=feedback
  /STATISTICS=STDDEV MINIMUM MAXIMUM MEAN MEDIAN SUM SKEWNESS SESKEW 
  /ORDER=ANALYSIS.
